# Supplementary material for: Effects of Divergent Selection for Fear of Humans on Behaviour in Red Junglefowl
Source: PLoS One. 2016 Nov 16;11(11):e0166075. doi: 10.1371/journal.pone.0166075 (PMC5112774; doi:10.1371/journal.pone.0166075)
Supplement: S1 Table — The complete data set used for the statistical analysis. (XLSX) [file pone.0166075.s001.xlsx]

## Sheet: Sheet1
ID selektion	Genotype SeLowectUnseLowectedon	generatUon	Sex(M=M;F=F)	Fear of human	SR mean social zone total duration	SR mean social zone total duration+1	log SR mean social zone total duration+1	SR mean distance moved	SR mean distance moved+1	log SR mean distance moved+1	OF mean time spent periphery	OF mean time spent periphery+1	log OF mean time spent periphery+1	OF mean Distance moved (cm)Total	OF mean Distance moved+1	LOG OF mean Distance moved+1	AP stand alert	AP stand alert+1	logAP stand alert+1	AP post Explore	AP post Explore+1	log AP post Explore	AP post Freeze	AP post Freeze+1	log AP post Freeze	TI time to rightening	OF 16w Frekvens periphery	OF 16w Frekvens periphery+1	log OF 16w Frekvens periphery	OF Frequency of crossed zones	OF Frequency of crossed zones+1	log OF Frequency of crossed zones	FE Meal worms	FE Meal worms+1	log FE Meal worms	FE Antal changes	FE Antal changes+1	log FE Antal changes	Hatch
45001	UnseLowected	P0	f	3.61111	37.9	38.9	1.58995	1195.98	1196.98	3.07809	274.1	275.1	2.43949	1181.03	1182.03	3.07263	30	31	1.49136	6	7	0.845098	0	1	0	389	22	23	1.36173	43	44	1.64345	123	124	2.09342	6	7	0.845098	27
45004	UnseLowected	P0	m	3.33333	45.4	46.4	1.66652	1250.36	1251.36	3.09738	214.6	215.6	2.33365	2651.57	2652.57	3.42367	22	23	1.36173	15	16	1.20412	0	1	0	343	32	33	1.51851	71	72	1.85733
45006	High	P0	m	4.44444	29.9	30.9	1.48996	1116.91	1117.91	3.04841	133.9	134.9	2.13001	2251.04	2252.04	3.35258	19	20	1.30103	3	4	0.60206	0	1	0	77	21	22	1.34242	47	48	1.68124
45008	Low	P0	f	2.5	17.3	18.3	1.26245	1743.9	1744.9	3.24177	279.4	280.4	2.44778	698.12	699.12	2.84455	10	11	1.04139	3	4	0.60206	0	1	0	302	0	1	0	0	1	0	2	3	0.477121	0	1	0	26.3
45009	High	P0	m	3.61111	124.3	125.3	2.09795	790.4	791.4	2.8984	192.8	193.8	2.28735	2803.52	2804.52	3.44786	28	29	1.4624	9	10	1	0	1	0	209	3	4	0.60206	7	8	0.90309	19	20	1.30103	0	1	0	28.1
45016	High	P0	f	3.61111	28	29	1.4624	1284.44	1285.44	3.10905	99.1	100.1	2.00043	2270.51	2271.51	3.35631	27	28	1.44716	5	6	0.778151	0	1	0	568	20	21	1.32222	32	33	1.51851	4	5	0.69897	0	1	0	27.4
45017	Low	P0	f	3.14815	64.1	65.1	1.81358	1347.99	1348.99	3.13001	192	193	2.28556	3864.56	3865.56	3.58721	30	31	1.49136	5	6	0.778151	0	1	0	271	30	31	1.49136	57	58	1.76343	53	54	1.73239	5	6	0.778151	29.2
45018	Low	P0	m	2.77778	84.1	85.1	1.92993	919.185	920.185	2.96388	134	135	2.13033	2080.93	2081.93	3.31847	28	29	1.4624	12	13	1.11394	0	1	0	68	11	12	1.07918	18	19	1.27875	83	84	1.92428	7	8	0.90309	26.5
45020	High	P0	m	4.07407	56.7	57.7	1.76118	924.07	925.07	2.96617	162.1	163.1	2.21245	760.47	761.47	2.88165	30	31	1.49136	4	5	0.69897	0	1	0	600	7	8	0.90309	15	16	1.20412	15	16	1.20412	11	12	1.07918	28.9
45023	High	P0	f	3.7037	51.8	52.8	1.72263	1438.87	1439.87	3.15832	119.7	120.7	2.08171	3174.32	3175.32	3.50179	24	25	1.39794	5	6	0.778151	6	7	0.845098	189	0	1	0	0	1	0	159	160	2.20412	0	1	0	32.1
45024	Low	P0	m	2.5	32.8	33.8	1.52892	592.83	593.83	2.77366	154.9	155.9	2.19285	2933.87	2934.87	3.46759	17	18	1.25527	9	10	1	10	11	1.04139	211	4	5	0.69897	10	11	1.04139	58	59	1.77085	2	3	0.477121	27.2
45025	High	P0	f	3.7037	17.7	18.7	1.27184	392.135	393.135	2.59454	139.7	140.7	2.14829	1401.95	1402.95	3.14704	28	29	1.4624	6	7	0.845098	1	2	0.30103	600	11	12	1.07918	17	18	1.25527	116	117	2.06819	3	4	0.60206	26.2
45029	High	P0	m	3.61111	17.7	18.7	1.27184	1657.94	1658.94	3.21983	191.2	192.2	2.28375	6817.66	6818.66	3.8337	28	29	1.4624	4	5	0.69897	0	1	0	600	0	1	0	0	1	0	77	78	1.89209	5	6	0.778151	28.3
45031	Low	P0	m	2.87037	52.9	53.9	1.73159	2091.87	2092.87	3.32074	143.2	144.2	2.15897	3305.56	3306.56	3.51938	15	16	1.20412	13	14	1.14613	0	1	0	620	15	16	1.20412	32	33	1.51851	3	4	0.60206	11	12	1.07918	25.6
45032	High	P0	m	3.61111	21.2	22.2	1.34635	1757.14	1758.14	3.24505	146.6	147.6	2.16909	4196.51	4197.51	3.62299	20	21	1.32222	2	3	0.477121	0	1	0	600	2	3	0.477121	9	10	1	93	94	1.97313	4	5	0.69897	34.9
45033	UnseLowected	P0	m	3.33333	35.6	36.6	1.56348	1267.78	1268.78	3.10339	169.5	170.5	2.23172	2681.53	2682.53	3.42854	25	26	1.41497	6	7	0.845098	0	1	0	620	2	3	0.477121	14	15	1.17609	4	5	0.69897	8	9	0.954243	29.2
45035	UnseLowected	P0	f	3.51852	54.9	55.9	1.74741	1400.92	1401.92	3.14672	162.3	163.3	2.21299	2152.78	2153.78	3.3332	28	29	1.4624	9	10	1	0	1	0	429	3	4	0.60206	14	15	1.17609	25	26	1.41497	4	5	0.69897	28.4
45039	Low	P0	f	3.05556	51.8	52.8	1.72263	553.4	554.4	2.74382	122.1	123.1	2.09026	2676.64	2677.64	3.42775	5	6	0.778151	1	2	0.30103	22	23	1.36173	510	0	1	0	0	1	0	58	59	1.77085	4	5	0.69897	27.7
45041	High	P0	f	4.35185	18.9	19.9	1.29885	687.065	688.065	2.83763	137.2	138.2	2.14051	1098.89	1099.89	3.04135	19	20	1.30103	15	16	1.20412	0	1	0	560	0	1	0	0	1	0	20	21	1.32222	3	4	0.60206	23.6
45044	High	P0	m	4.16667	73.6	74.6	1.87274	1966.21	1967.21	3.29385	186.5	187.5	2.273	2602.37	2603.37	3.41554	16	17	1.23045	20	21	1.32222	1	2	0.30103	191	37	38	1.57978	67	68	1.83251	0	1	0	3	4	0.60206	22.8
45045	UnseLowected	P0	m	2.68519	33.8	34.8	1.54158	814.7	815.7	2.91153	174.1	175.1	2.24329	2306.89	2307.89	3.36322	18	19	1.27875	9	10	1	11	12	1.07918	600	12	13	1.11394	25	26	1.41497	53	54	1.73239	11	12	1.07918	26.3
45049	Low	P0	f	2.87037	11.1	12.1	1.08279	2253.84	2254.84	3.35311	105.3	106.3	2.02653	2775.68	2776.68	3.44353	8	9	0.954243	5	6	0.778151	27	28	1.44716	235	10	11	1.04139	23	24	1.38021	46	47	1.6721	1	2	0.30103	26.2
45050	UnseLowected	P0	f	3.33333	24.8	25.8	1.41162	2252.99	2253.99	3.35295	199.2	200.2	2.30146	4685.2	4686.2	3.67082	29	30	1.47712	4	5	0.69897	2	3	0.477121	600	0	1	0	0	1	0	11	12	1.07918	2	3	0.477121	25
45053	High	P0	f	4.07407	85.1	86.1	1.935	855.31	856.31	2.93263	84.9	85.9	1.93399	2215.04	2216.04	3.34558	15	16	1.20412	4	5	0.69897	1	2	0.30103	451	0	1	0	5	6	0.778151	41	42	1.62325	1	2	0.30103	26.6
45056	Low	P0	m	2.59259	30	31	1.49136	856.515	857.515	2.93324	155.4	156.4	2.19424	1027.62	1028.62	3.01225	21	22	1.34242	17	18	1.25527	2	3	0.477121	147	17	18	1.25527	24	25	1.39794	169	170	2.23045	1	2	0.30103	27.4
45060	High	P0	f	4.35185	5.9	6.9	0.838849	1754.56	1755.56	3.24442	224.2	225.2	2.35257	4363.44	4364.44	3.63993	30	31	1.49136	1	2	0.30103	2	3	0.477121	620	6	7	0.845098	13	14	1.14613	38	39	1.59106	3	4	0.60206	24.8
45061	High	P0	m	3.92157	29.1	30.1	1.47857	924.605	925.605	2.96643	113.3	114.3	2.05805	1451.38	1452.38	3.16208	26	27	1.43136	8	9	0.954243	0	1	0	398	2	3	0.477121	2	3	0.477121	12	13	1.11394	8	9	0.954243	26.2
45062	UnseLowected	P0	m	2.77778	60.6	61.6	1.78958	1139.34	1140.34	3.05703	201	202	2.30535	524.44	525.44	2.72052	9	10	1	2	3	0.477121	21	22	1.34242	174	0	1	0	0	1	0	74	75	1.87506	4	5	0.69897	33.5
45063	Low	P0	f	2.87037	8.6	9.6	0.982271	2439.16	2440.16	3.38742	59.8	60.8	1.7839	6285.18	6286.18	3.79839	16	17	1.23045	7	8	0.90309	0	1	0	221	11	12	1.07918	22	23	1.36173	81	82	1.91381	15	16	1.20412	28.2
45064	Low	P0	f	2.22222	47.1	48.1	1.68215	1180.11	1181.11	3.07229	103.3	104.3	2.01828	1682.89	1683.89	3.22631	14	15	1.17609	3	4	0.60206	0	1	0	600	1	2	0.30103	4	5	0.69897	61	62	1.79239	15	16	1.20412	24.9
45070	Low	P0	f	3.14815	11.9	12.9	1.11059	1773.07	1774.07	3.24897	103.7	104.7	2.01995	1648.59	1649.59	3.21738	29	30	1.47712	0	1	0	0	1	0	620	5	6	0.778151	10	11	1.04139	39	40	1.60206	2	3	0.477121	24.5
45071	Low	P0	m	3.03922	13.2	14.2	1.15229	1930.26	1931.26	3.28584	166.3	167.3	2.2235	2720.81	2721.81	3.43486	25	26	1.41497	3	4	0.60206	5	6	0.778151	600	8	9	0.954243	11	12	1.07918	63	64	1.80618	5	6	0.778151	28.7
45074	UnseLowected	P0	f	3.42593	53.4	54.4	1.7356	1464.2	1465.2	3.1659	211.4	212.4	2.32715	5567.82	5568.82	3.74576	24	25	1.39794	11	12	1.07918	0	1	0	620	0	1	0	0	1	0	49	50	1.69897	10	11	1.04139	26.9
45077	Low	P0	m	2.87037	20.8	21.8	1.33846	1839.6	1840.6	3.26496	129.9	130.9	2.11694	4148.27	4149.27	3.61797	14	15	1.17609	14	15	1.17609	0	1	0	328	0	1	0	2	3	0.477121	207	208	2.31806	4	5	0.69897	25.6
45082	High	P0	m	3.88889	27.9	28.9	1.4609	1065.02	1066.02	3.02776	124.9	125.9	2.10003	2278.89	2279.89	3.35791	28	29	1.4624	11	12	1.07918	0	1	0	600	0	1	0	12	13	1.11394	5	6	0.778151	6	7	0.845098	31
45083	Low	P0	f	2.40741	118.1	119.1	2.07591	1520.77	1521.77	3.18235	148.1	149.1	2.17348	2108.62	2109.62	3.32421	0	1	0	0	1	0	30	31	1.49136	600	10	11	1.04139	27	28	1.44716	3	4	0.60206	6	7	0.845098	29.9
45084	UnseLowected	P0	f	3.61111	7.4	8.4	0.924279	1420.6	1421.6	3.15278	151	152	2.18184	2671.73	2672.73	3.42696	27	28	1.44716	7	8	0.90309	0	1	0	397	0	1	0	0	1	0	9	10	1	5	6	0.778151	26.7
45085	High	P0	f	3.98148	41.2	42.2	1.62531	1218.23	1219.23	3.08609	123.2	124.2	2.09412	1444.24	1445.24	3.15994	18	19	1.27875	14	15	1.17609	3	4	0.60206	138	10	11	1.04139	29	30	1.47712	141	142	2.15229	17	18	1.25527	26
45087	High	P0	f	4.12281	41.3	42.3	1.62634	1334.72	1335.72	3.12572	95.1	96.1	1.98272	3006.98	3007.98	3.47828	15	16	1.20412	6	7	0.845098	1	2	0.30103	333	12	13	1.11394	28	29	1.4624	135	136	2.13354	4	5	0.69897	26.9
45088	Low	P0	m	2.31481	23.8	24.8	1.39445	1961.39	1962.39	3.29279	164.5	165.5	2.2188	2575.86	2576.86	3.41109	13	14	1.14613	23	24	1.38021	0	1	0	67	0	1	0	6	7	0.845098	97	98	1.99123	4	5	0.69897	25.3
45089	UnseLowected	P0	m	2.96296	35.2	36.2	1.55871	1181.16	1182.16	3.07268	128.8	129.8	2.11327	3370.93	3371.93	3.52788	28	29	1.4624	4	5	0.69897	4	5	0.69897	620	0	1	0	7	8	0.90309	89	90	1.95424	2	3	0.477121	24.4
45090	Low	P0	f	1.94444	26.3	27.3	1.43616	2120.57	2121.57	3.32666	170.3	171.3	2.23376	3129	3130	3.49554	22	23	1.36173	9	10	1	0	1	0	600	13	14	1.14613	27	28	1.44716	25	26	1.41497	6	7	0.845098	29.6
45094	Low	P0	m	2.5	65.6	66.6	1.82347	1192.13	1193.13	3.07669	90.6	91.6	1.9619	879.815	880.815	2.94488	16	17	1.23045	15	16	1.20412	5	6	0.778151	620	13	14	1.14613	25	26	1.41497	9	10	1	0	1	0	27.2
45099	Low	P0	m	2.22222	26.5	27.5	1.43933	2028.01	2029.01	3.30728	186.1	187.1	2.27207	3944.75	3945.75	3.59613	15	16	1.20412	8	9	0.954243	0	1	0	246	8	9	0.954243	29	30	1.47712	70	71	1.85126	7	8	0.90309	24.9
45101	Low	P0	f	2.77778	0.4	1.4	0.146128	1886.62	1887.62	3.27591	156.7	157.7	2.19783	2095.28	2096.28	3.32145	8	9	0.954243	0	1	0	22	23	1.36173	620	7	8	0.90309	12	13	1.11394	40	41	1.61278	16	17	1.23045	25.5
45102	Low	P0	m	2.5	15.7	16.7	1.22272	2239.97	2240.97	3.35044	177.4	178.4	2.25139	2286.99	2287.99	3.35945	15	16	1.20412	27	28	1.44716	0	1	0	121	51	52	1.716	67	68	1.83251	4	5	0.69897	5	6	0.778151	28.1
20101	Unselected	S5	f	2.2777	118.8	119.8	2.07846	1743.92	1744.92	3.24178	145.833	146.833	2.16682	2609.02	2610.02	3.41664	27	28	1.44716	19	20	1.30103	0	1	0	600	14	15	1.17609	20	21	1.32222	45	46	1.66276	2	3	0.477121	27.3
20102	Unselected	S5	m	4.0555		1	0		1	0	58.5	59.5	1.77452	418.035	419.035	2.62225	30	31	1.49136	5	6	0.778151	0	1	0	113	7	8	0.90309	8	9	0.954243	18	19	1.27875	3	4	0.60206	26.7
20103	Unselected	S5	f	3.3333	89.3	90.3	1.95569	420.62	421.62	2.62492	119.2	120.2	2.0799	1245.28	1246.28	3.09562	19	20	1.30103	17	18	1.25527	0	1	0	183	2	3	0.477121	2	3	0.477121	88	89	1.94939	1	2	0.30103	27.3
20104	Unselected	S5	f	2.555	14.4	15.4	1.18752	206.765	207.765	2.31757	142.8	143.8	2.15776	1160.07	1161.07	3.06486	30	31	1.49136	4	5	0.69897	0	1	0	254	9	10	1	9	10	1	30	31	1.49136	3	4	0.60206	27.9
20105	Unselected	S5	m	2.6111	45.2	46.2	1.66464	699.405	700.405	2.84535	157.2	158.2	2.19921	979.73	980.73	2.99155	14	15	1.17609	0	1	0	0	1	0	79	3	4	0.60206	5	6	0.778151	18	19	1.27875	6	7	0.845098	28
20106	Unselected	S5	m	2.0555	0	1	0	108.46	109.46	2.03926	94.7	95.7	1.98091	257.86	258.86	2.41306	29	30	1.47712	10	11	1.04139	0	1	0	279	3	4	0.60206	5	6	0.778151	57	58	1.76343	12	13	1.11394	27.3
20107	Unselected	S5	f	2.88888	59.7	60.7	1.78319	1230.88	1231.88	3.09057	140.967	141.967	2.15219	1904.08	1905.08	3.27991	27	28	1.44716	6	7	0.845098	0	1	0	569	4	5	0.69897	4	5	0.69897	17	18	1.25527	1	2	0.30103	27.3
20108	Unselected	S5	f	7.7777	0	1	0	53.7	54.7	1.73799	0	1	0	191.835	192.835	2.28519	27	28	1.44716	11	12	1.07918	0	1	0	600	11	12	1.07918	11	12	1.07918	33	34	1.53148	3	4	0.60206	29.9
20109	Unselected	S5	f	3.4444	0	1	0	55.59	56.59	1.75274	134.733	135.733	2.13269	560.065	561.065	2.74901	21	22	1.34242	12	13	1.11394	0	1	0	442	3	4	0.60206	4	5	0.69897	46	47	1.6721	2	3	0.477121	28.4
20110	Unselected	S5	m	3.1111	0	1	0	35.25	36.25	1.55931	42.8	43.8	1.64147	264.7	265.7	2.42439	23	24	1.38021	2	3	0.477121	0	1	0	240	4	5	0.69897	6	7	0.845098	30	31	1.49136	4	5	0.69897	28.5
20111	Unselected	S5	m	4.33333	0	1	0	632.525	633.525	2.80176	123.433	124.433	2.09494	246.94	247.94	2.39435	30	31	1.49136	2	3	0.477121	0	1	0	304	5	6	0.778151	5	6	0.778151	1	2	0.30103	2	3	0.477121	31
20112	Unselected	S5	f	2.44444	0	1	0	133.04	134.04	2.12723	0	1	0	156.01	157.01	2.19593	19	20	1.30103	19	20	1.30103	0	1	0	248	6	7	0.845098	6	7	0.845098	0	1	0	2	3	0.477121	30.8
20113	Unselected	S5	m	4.8888	0	1	0	512.665	513.665	2.71068	0	1	0	141.32	142.32	2.15327	29	30	1.47712	3	4	0.60206	0	1	0	204	18	19	1.27875	25	26	1.41497	13	14	1.14613	3	4	0.60206	29.3
20114	Unselected	S5	f	3	0	1	0	796.575	797.575	2.90177	169.5	170.5	2.23172	757.245	758.245	2.87981	30	31	1.49136	16	17	1.23045	0	1	0	330	8	9	0.954243	15	16	1.20412	2	3	0.477121	0	1	0	28.8
20115	Unselected	S5	m	4.3888	0	1	0	162.325	163.325	2.21305	84.1	85.1	1.92993	829.99	830.99	2.9196	26	27	1.43136	5	6	0.778151	0	1	0	345	7	8	0.90309	11	12	1.07918	65	66	1.81954	3	4	0.60206	29
20116	Unselected	S5			0	1	0	187.08	188.08	2.27434	118.567	119.567	2.07761	1221.55	1222.55	3.08726																							30.6
20118	Low	S5	m	1.7777	48	49	1.6902	553.13	554.13	2.74361	144.033	145.033	2.16147	1017.28	1018.28	3.00787	30	31	1.49136	7	8	0.90309	0	1	0	600	1	2	0.30103	4	5	0.69897	7	8	0.90309	4	5	0.69897	30.1
20119	Low	S5	f	3.2222	0	1	0	84.565	85.565	1.9323	56.2667	57.2667	1.7579	383.695	384.695	2.58512	21	22	1.34242	14	15	1.17609	0	1	0	600	7	8	0.90309	7	8	0.90309	76	77	1.88649	5	6	0.778151	27
20120	Low	S5	f	2.9444	0	1	0	323.52	324.52	2.51124	0	1	0	35.715	36.715	1.56484	29	30	1.47712	4	5	0.69897	0	1	0	600	8	9	0.954243	10	11	1.04139	35	36	1.5563	0	1	0	29
20121	Low	S5	m	1.666	75.4	76.4	1.88309	760.885	761.885	2.88189	158.5	159.5	2.20276	2145.13	2146.13	3.33166	29	30	1.47712	3	4	0.60206	0	1	0	260	9	10	1	20	21	1.32222	80	81	1.90849	1	2	0.30103	24.9
20122	Low	S5	f	2.8888	52.7	53.7	1.72997	497.6	498.6	2.69775	39.4667	40.4667	1.6071	313.5	314.5	2.49762	25	26	1.41497	7	8	0.90309	0	1	0	380	1	2	0.30103	2	3	0.477121	10	11	1.04139	0	1	0	24.6
20123	Low	S5	f	3.3333	0	1	0	455.145	456.145	2.6591	78.7	79.7	1.90146	556.62	557.62	2.74634	27	28	1.44716	5	6	0.778151	0	1	0	16	2	3	0.477121	2	3	0.477121	27	28	1.44716	1	2	0.30103	26.8
20124	Low	S5	m	2.9444	23.7	24.7	1.3927	497.525	498.525	2.69769	145.9	146.9	2.16702	1354.78	1355.78	3.13219	25	26	1.41497	2	3	0.477121	0	1	0	131	1	2	0.30103	3	4	0.60206	17	18	1.25527	4	5	0.69897	26.5
20125	Low	S5	m	2.6111	89.3	90.3	1.95569	326.175	327.175	2.51478	163.9	164.9	2.21722	1460.72	1461.72	3.16487	30	31	1.49136	1	2	0.30103	0	1	0	134	10	11	1.04139	16	17	1.23045	105	106	2.02531	6	7	0.845098	26
20126	Low	S5	m	1.88889	113.4	114.4	2.05843	322.575	323.575	2.50997	117.567	118.567	2.07396	743.635	744.635	2.87194	28	29	1.4624	9	10	1	0	1	0	252	1	2	0.30103	3	4	0.60206	183	184	2.26482	4	5	0.69897	26.9
20127	Low	S5	m	2.22222	74.4	75.4	1.87737	687.54	688.54	2.83793	127.067	128.067	2.10744	1292.67	1293.67	3.11182	30	31	1.49136	6	7	0.845098	0	1	0	508	3	4	0.60206	8	9	0.954243	9	10	1	6	7	0.845098	23.1
20128	Unselected	S5	f	3.7777	97.2	98.2	1.99211	765.275	766.275	2.88438	102.133	103.133	2.0134	1359.99	1360.99	3.13386	29	30	1.47712	5	6	0.778151	0	1	0	600	0	1	0	0	1	0	31	32	1.50515	1	2	0.30103	27.3
20129	Unselected	S5	m	3	84	85	1.92942	473.745	474.745	2.67646	108.667	109.667	2.04007	1469.37	1470.37	3.16743	28	29	1.4624	2	3	0.477121	0	1	0	544	5	6	0.778151	10	11	1.04139	1	2	0.30103	4	5	0.69897	26.8
20130	Unselected	S5	f	3.4444	159.6	160.6	2.20575	531.3	532.3	2.72616	136.867	137.867	2.13946	1443.62	1444.62	3.15975	21	22	1.34242	19	20	1.30103	0	1	0	600	12	13	1.11394	12	13	1.11394	19	20	1.30103	0	1	0	22.5
20131	Unselected	S5	f	3.111	48.3	49.3	1.69285	363.745	364.745	2.56199	147.933	148.933	2.17299	2564.3	2565.3	3.40914	29	30	1.47712	4	5	0.69897	0	1	0	600	2	3	0.477121	4	5	0.69897	25	26	1.41497	1	2	0.30103	23.5
20132	Unselected	S5	f	2.3333	114.5	115.5	2.06258	642.315	643.315	2.80842	160	161	2.20683	1262.37	1263.37	3.10153	29	30	1.47712	11	12	1.07918	0	1	0	88	2	3	0.477121	2	3	0.477121	64	65	1.81291	2	3	0.477121	25.5
20133	Unselected	S5	m	2.9444	72.2	73.2	1.86451	588.77	589.77	2.77068	175.5	176.5	2.24674	1934.45	1935.45	3.28678	26	27	1.43136	1	2	0.30103	0	1	0	600	2	3	0.477121	4	5	0.69897	54	55	1.74036	2	3	0.477121	24
20134	Unselected	S5	m	3.1666	103.6	104.6	2.01953	803.43	804.43	2.90549	97.8	98.8	1.99476	988.155	989.155	2.99526	28	29	1.4624	5	6	0.778151	0	1	0	600	3	4	0.60206	10	11	1.04139	11	12	1.07918	8	9	0.954243	24.1
20135	Unselected	S5	f	4.3888	110.5	111.5	2.04727	633.755	634.755	2.80261	200.4	201.4	2.30406	1979.58	1980.58	3.29679	30	31	1.49136	1	2	0.30103	0	1	0	600	27	28	1.44716	43	44	1.64345	58	59	1.77085	5	6	0.778151	23.7
20136	High	S5	m	4.1111	5.4	6.4	0.80618	518.645	519.645	2.71571	172.2	173.2	2.23855	2154.28	2155.28	3.3335	27	28	1.44716	4	5	0.69897	0	1	0	600	1	2	0.30103	3	4	0.60206	24	25	1.39794	7	8	0.90309	22.3
20137	High	S5	f	3.7222	115	116	2.06446	1023.14	1024.14	3.01036	159.1	160.1	2.20439	1777.66	1778.66	3.25009	11	12	1.07918	0	1	0	0	1	0	600	14	15	1.17609	23	24	1.38021	6	7	0.845098	4	5	0.69897	22.2
20138	High	S5	f	3.2777	9.6	10.6	1.02531	1055.07	1056.07	3.02369	185.8	186.8	2.27138	2152.55	2153.55	3.33315	13	14	1.14613	8	9	0.954243	0	1	0	94	3	4	0.60206	3	4	0.60206	35	36	1.5563	1	2	0.30103	22.3
20139	High	S5	f	3.222	0	1	0	466.38	467.38	2.66967	4.86667	5.86667	0.768391	466.35	467.35	2.66964	27	28	1.44716	4	5	0.69897	0	1	0	238	14	15	1.17609	16	17	1.23045	5	6	0.778151	1	2	0.30103	23.8
20140	High	S5	m	3.8333	146	147	2.16732	1245.25	1246.25	3.09561	148.667	149.667	2.17513	3468.41	3469.41	3.54026	29	30	1.47712	9	10	1	0	1	0	254	10	11	1.04139	14	15	1.17609	23	24	1.38021	1	2	0.30103	22.5
20141	High	S5	f	4.888	0	1	0	409.01	410.01	2.61279	87.5	88.5	1.94694	483.245	484.245	2.68507	16	17	1.23045	14	15	1.17609	0	1	0	204	2	3	0.477121	4	5	0.69897	29	30	1.47712	0	1	0	23
20142	High	S5	m	5	42.1	43.1	1.63448	287.29	288.29	2.45983	73.8	74.8	1.8739	498.05	499.05	2.69814	24	25	1.39794	9	10	1	0	1	0	55	7	8	0.90309	12	13	1.11394	4	5	0.69897	0	1	0	23.1
20143	High	S5	m	4.5555	0.4	1.4	0.146128	418.325	419.325	2.62255	94.5333	95.5333	1.98015	1129.74	1130.74	3.05336	23	24	1.38021	18	19	1.27875	0	1	0	106	9	10	1	10	11	1.04139	127	128	2.10721	2	3	0.477121	22.9
20144	High	S5	m	4	0	1	0	179.855	180.855	2.25733	171.8	172.8	2.23754	399.91	400.91	2.60305	18	19	1.27875	16	17	1.23045	0	1	0	487	2	3	0.477121	2	3	0.477121	1	2	0.30103	3	4	0.60206	23.1
20145	Low	S5	m	1.2222	0	1	0	82.47	83.47	1.92153	67.4667	68.4667	1.83548	455.75	456.75	2.65968	24	25	1.39794	7	8	0.90309	0	1	0	600	1	2	0.30103	2	3	0.477121	66	67	1.82607	2	3	0.477121	23.9
20146	Low	S5	f	3.3888	0	1	0	291.805	292.805	2.46658	4.3	5.3	0.724276	324.96	325.96	2.51316	27	28	1.44716	16	17	1.23045	0	1	0	600	1	2	0.30103	1	2	0.30103	12	13	1.11394	3	4	0.60206	21.8
20147	Low	S5	f	2.9444	0	1	0	252.17	253.17	2.40341	93.0667	94.0667	1.97344	356.375	357.375	2.55312	29	30	1.47712	6	7	0.845098	0	1	0	600	1	2	0.30103	6	7	0.845098	2	3	0.477121	2	3	0.477121	22.8
20148	Low	S5	f	1.9444	12.3	13.3	1.12385	308.485	309.485	2.49064	108	109	2.03743	737.135	738.135	2.86814	30	31	1.49136	3	4	0.60206	0	1	0	600	0	1	0	0	1	0	23	24	1.38021	0	1	0	23.1
20149	Unselected	S5	m	2.66667	0	1	0	183.38	184.38	2.26571	123.6	124.6	2.09552	888.1	889.1	2.94895	18	19	1.27875	17	18	1.25527	0	1	0	268	5	6	0.778151	13	14	1.14613	132	133	2.12385	1	2	0.30103	30.7
20150	Unselected	S5	f	3.3888	107.1	108.1	2.03383	787.95	788.95	2.89705	135.733	136.733	2.13587	1948.48	1949.48	3.28992	28	29	1.4624	1	2	0.30103	0	1	0	105	4	5	0.69897	11	12	1.07918	10	11	1.04139	0	1	0	29.7
20151	Unselected	S5	m	3.666	0	1	0	745.845	746.845	2.87323	128.233	129.233	2.11137	1642.89	1643.89	3.21587	20	21	1.32222	13	14	1.14613	0	1	0	296	3	4	0.60206	10	11	1.04139	75	76	1.88081	2	3	0.477121	24
20152	Unselected	S5	m	2.61111	129.5	130.5	2.11561	1137.88	1138.88	3.05648	118.367	119.367	2.07688	2742.45	2743.45	3.4383	29	30	1.47712	17	18	1.25527	0	1	0	600	2	3	0.477121	3	4	0.60206	49	50	1.69897	1	2	0.30103	30.1
20153	Unselected	S5	f	3.0555	0	1	0	418.815	419.815	2.62306	122.1	123.1	2.09026	1350.72	1351.72	3.13089	20	21	1.32222	12	13	1.11394	0	1	0	600	11	12	1.07918	18	19	1.27875	117	118	2.07188	3	4	0.60206	29.3
20154	Unselected	S5	m	1.11111	94.4	95.4	1.97955	388.1	389.1	2.59006	0	1	0	157.695	158.695	2.20056	30	31	1.49136	7	8	0.90309	0	1	0	66	1	2	0.30103	4	5	0.69897	16	17	1.23045	6	7	0.845098	28.2
20155	Unselected	S5	m	2.11111	85.7	86.7	1.93802	313.86	314.86	2.49812	132.267	133.267	2.12472	1325.13	1326.13	3.12259	21	22	1.34242	10	11	1.04139	0	1	0	563	0	1	0	0	1	0	11	12	1.07918	1	2	0.30103	25.8
20156	Unselected	S5	m	3.8888	0	1	0	854.86	855.86	2.9324	62.6333	63.6333	1.80368	1015.87	1016.87	3.00727	7	8	0.90309	0	1	0	0	1	0	600	5	6	0.778151	5	6	0.778151	37	38	1.57978	0	1	0	28.7
20157	Unselected	S5	f	4.8333	0	1	0	255.36	256.36	2.40885	0	1	0	96.215	97.215	1.98773	30	31	1.49136	0	1	0	0	1	0	576	0	1	0	0	1	0	9	10	1	3	4	0.60206	27.9
20158	Unselected	S5	m	4.888	0	1	0	237.455	238.455	2.37741	67.5	68.5	1.83569	1070.07	1071.07	3.02982	8	9	0.954243	0	1	0	0	1	0	228	4	5	0.69897	4	5	0.69897	6	7	0.845098	3	4	0.60206	28.8
20159	Unselected	S5	f	4.5	0	1	0	96.935	97.935	1.99094	7.4	8.4	0.924279	311.93	312.93	2.49545	30	31	1.49136	8	9	0.954243	0	1	0	41	1	2	0.30103	1	2	0.30103	0	1	0	3	4	0.60206	29.4
20160	Unselected	S5	m	4.5	0	1	0	199.835	200.835	2.30284	40.9	41.9	1.62221	282.155	283.155	2.45202	29	30	1.47712	1	2	0.30103	0	1	0	184	6	7	0.845098	6	7	0.845098	8	9	0.954243	5	6	0.778151	28.9
20161	Unselected	S5	m	4	0.1	1.1	0.0413927	49.585	50.585	1.70402	113.733	114.733	2.05969	2115.01	2116.01	3.32552	18	19	1.27875	5	6	0.778151	0	1	0	65	7	8	0.90309	7	8	0.90309	58	59	1.77085	1	2	0.30103	30.4
20162	Low	S5	m	1.6111	107	108	2.03342	616.995	617.995	2.79098	154.9	155.9	2.19285	1521.86	1522.86	3.18266	26	27	1.43136	18	19	1.27875	0	1	0	26	8	9	0.954243	12	13	1.11394	50	51	1.70757	4	5	0.69897	27.6
20163	Unselected	S5	f	3	161.8	162.8	2.21165	716.435	717.435	2.85578	0	1	0	637.86	638.86	2.80541	20	21	1.32222	6	7	0.845098	0	1	0	600	7	8	0.90309	17	18	1.25527	29	30	1.47712	3	4	0.60206	25.9
20164	Unselected	S5	f	3.3888	169.9	170.9	2.23274	312.46	313.46	2.49618	149.033	150.033	2.17619	897.185	898.185	2.95337	19	20	1.30103	16	17	1.23045	0	1	0	143	0	1	0	0	1	0	4	5	0.69897	0	1	0	30.1
20165	Low	S5	m	1.5	1.1	2.1	0.322219	773.905	774.905	2.88925	167.667	168.667	2.22703	987.68	988.68	2.99506	21	22	1.34242	13	14	1.14613	0	1	0	67	4	5	0.69897	9	10	1	63	64	1.80618	6	7	0.845098	29.5
20201	High	S5	m	4.06	52.4	53.4	1.72754	238.705	239.705	2.37968	4.3	5.3	0.724276	538.97	539.97	2.73237	19	20	1.30103	14	15	1.17609	0	1	0	151	1	2	0.30103	2	3	0.477121	48	49	1.6902	4	5	0.69897	24
20205	High	S5			180	181	2.25768	460.025	461.025	2.66372	180.1	181.1	2.25792	872.385	873.385	2.94121																							24.3
20206	High	S5	f	2.89	132.7	133.7	2.12613	332.975	333.975	2.52371	144.233	145.233	2.16207	545.05	546.05	2.73723	28	29	1.4624	0	1	0	0	1	0	207	5	6	0.778151	11	12	1.07918							25.6
20207	High	S5	f	3.72	2.7	3.7	0.568202	498.575	499.575	2.6986	84.2	85.2	1.93044	898.83	899.83	2.95416	20	21	1.32222	1	2	0.30103	0	1	0	364	0	1	0	0	1	0	6	7	0.845098	1	2	0.30103	25.1
20210	Low	S5	m	3.39	32.2	33.2	1.52114	153.915	154.915	2.19009	0	1	0	137.855	138.855	2.14256	28	29	1.4624	2	3	0.477121	0	1	0	319	1	2	0.30103	1	2	0.30103	18	19	1.27875	4	5	0.69897	25.6
20211	Low	S5	f	2.94	145.2	146.2	2.16495	463.565	464.565	2.66705	147.667	148.667	2.17221	1891.96	1892.96	3.27714	24	25	1.39794	21	22	1.34242	0	1	0	59	4	5	0.69897	9	10	1	12	13	1.11394	3	4	0.60206	26.5
20212	Low	S5	m	3.33	88.3	89.3	1.95085	745.965	746.965	2.8733	110.933	111.933	2.04896	1390.46	1391.46	3.14347	30	31	1.49136	7	8	0.90309	0	1	0	117	7	8	0.90309	7	8	0.90309	8	9	0.954243	3	4	0.60206	30.1
20213	Unselected	S5	m	2.78	254.6	255.6	2.40756	562.87	563.87	2.75118	155.033	156.033	2.19322	2211.61	2212.61	3.3449	0	1	0	0	1	0	30	31	1.49136	600	4	5	0.69897	9	10	1	24	25	1.39794	1	2	0.30103	25.2
20216	Unselected	S5	f	3	263.9	264.9	2.42308	652.915	653.915	2.81552	128.467	129.467	2.11216	1613.29	1614.29	3.20798	29	30	1.47712	11	12	1.07918	0	1	0	79	27	28	1.44716	27	28	1.44716	99	100	2	0	1	0	27.8
20220	Unselected	S5			0	1	0	344.755	345.755	2.53877	87.3333	88.3333	1.94612	1040.13	1041.13	3.01751															1	0							29.5
20221	Unselected	S5	f	3.32	178.8	179.8	2.25479	700.145	701.145	2.84581	173.4	174.4	2.24155	2038.59	2039.59	3.30954	14	15	1.17609	2	3	0.477121	0	1	0	129	1	2	0.30103	5	6	0.778151	103	104	2.01703	0	1	0	30.4
20225	Unselected	S5	m	1.94	0	1	0	221.635	222.635	2.34759	62.6	63.6	1.80346	232.81	233.81	2.36886	30	31	1.49136	8	9	0.954243	0	1	0	600	4	5	0.69897	4	5	0.69897	0	1	0	0	1	0	31.9
20227	High	S5	f	3.5	56.2	57.2	1.7574	598.775	599.775	2.77799	142.833	143.833	2.15786	1107.14	1108.14	3.0446	26	27	1.43136	18	19	1.27875	0	1	0	308	11	12	1.07918	18	19	1.27875	5	6	0.778151	7	8	0.90309	24.8
20235	Unselected	S5	m	2.56	0	1	0	312.25	313.25	2.49589	124.1	125.1	2.09726	759.725	760.725	2.88123	29	30	1.47712	19	20	1.30103	0	1	0	600	2	3	0.477121	4	5	0.69897	99	100	2	2	3	0.477121	28.8
20241	Unselected	S5	m	3.94	1	2	0.30103	320.205	321.205	2.50678	0	1	0	249.58	250.58	2.39895	24	25	1.39794	12	13	1.11394	0	1	0	600	6	7	0.845098	10	11	1.04139	13	14	1.14613	7	8	0.90309	29.7
20243	Unselected	S5	m	4	165.4	166.4	2.22115	1109.04	1110.04	3.04534	0	1	0	14.585	15.585	1.19271	26	27	1.43136	20	21	1.32222	0	1	0	600	4	5	0.69897	6	7	0.845098	10	11	1.04139	3	4	0.60206	29.9
20244	Unselected	S5	m	4	174.7	175.7	2.24477	641.125	642.125	2.80762	111.267	112.267	2.05025	1039.91	1040.91	3.01741	21	22	1.34242	7	8	0.90309	0	1	0	454	3	4	0.60206	6	7	0.845098	48	49	1.6902	2	3	0.477121	29
20245	Unselected	S5	m	2.61	0	1	0	68.605	69.605	1.84264	139.233	140.233	2.14685	744.135	745.135	2.87223	30	31	1.49136	1	2	0.30103	0	1	0	341	0	1	0	0	1	0	107	108	2.03342	1	2	0.30103	29.7
20246	Unselected	S5	m	2.78	0	1	0	858.44	859.44	2.93422	0	1	0	322.42	323.42	2.50977	29	30	1.47712	8	9	0.954243	0	1	0	398	5	6	0.778151	5	6	0.778151	19	20	1.30103	7	8	0.90309	31.5
20249	Unselected	S5	m	3.17	0	1	0	109.91	110.91	2.04497	0	1	0	209.645	210.645	2.32355	26	27	1.43136	3	4	0.60206	0	1	0	600	8	9	0.954243	12	13	1.11394	58	59	1.77085	3	4	0.60206	28.1
20250	Unselected	S5	m	2.22	0	1	0	371.755	372.755	2.57142	0	1	0	219.04	220.04	2.3425	29	30	1.47712	6	7	0.845098	0	1	0	85	0	1	0	0	1	0	126	127	2.1038	2	3	0.477121	27.8
20251	High	S5	f	4.17	148.4	149.4	2.17435	748.995	749.995	2.87506	0	1	0	1.43	2.43	0.385606	30	31	1.49136	5	6	0.778151	0	1	0	594	1	2	0.30103	1	2	0.30103	83	84	1.92428	0	1	0	27.4
20252	High	S5	f	3.56	0	1	0	109.255	110.255	2.0424	6.2	7.2	0.857332	301.205	302.205	2.4803	0	1	0	0	1	0	30	31	1.49136	257	1	2	0.30103	3	4	0.60206	24	25	1.39794	1	2	0.30103	28.7
20253	High	S5	m	2.89	12.1	13.1	1.11727	457.31	458.31	2.66116	112.267	113.267	2.0541	1366.91	1367.91	3.13606	11	12	1.07918	0	1	0	20	21	1.32222	543	1	2	0.30103	2	3	0.477121	14	15	1.17609	1	2	0.30103	27.3
20254	Unselected	S5	m	2.33	240.9	241.9	2.38364	453.695	454.695	2.65772	145.167	146.167	2.16485	965.895	966.895	2.98538	20	21	1.32222	9	10	1	0	1	0	31	1	2	0.30103	4	5	0.69897	26	27	1.43136	6	7	0.845098	29.8
20255	Unselected	S5	m	3.06	0	1	0	470	471	2.67302	122.933	123.933	2.09319	1295.88	1296.88	3.1129	26	27	1.43136	0	1	0	0	1	0	422	0	1	0	0	1	0	47	48	1.68124	3	4	0.60206	30
20256	Unselected	S5	m	2.89	75.5	76.5	1.88366	186.855	187.855	2.27382	79.4	80.4	1.90526	898.165	899.165	2.95384	29	30	1.47712	20	21	1.32222	0	1	0	151	7	8	0.90309	13	14	1.14613	8	9	0.954243	3	4	0.60206	29.2
20257	Unselected	S5	m	3.22	34.7	35.7	1.55267	589.905	590.905	2.77152	152.1	153.1	2.18498	1144.86	1145.86	3.05913	30	31	1.49136	17	18	1.25527	0	1	0	92	1	2	0.30103	3	4	0.60206	83	84	1.92428	2	3	0.477121	29.5
20259	Low	S5	m	2.39	143.2	144.2	2.15897	312.34	313.34	2.49602	185.267	186.267	2.27014	989.805	990.805	2.99599	25	26	1.41497	16	17	1.23045	0	1	0	93	5	6	0.778151	12	13	1.11394	30	31	1.49136	4	5	0.69897	30.6
20260	Low	S5	m	2.83	80	81	1.90849	263.285	264.285	2.42207	53.5	54.5	1.7364	638.505	639.505	2.80584	30	31	1.49136	1	2	0.30103	0	1	0	67	0	1	0	1	2	0.30103	17	18	1.25527	2	3	0.477121	28.2
20261	Low	S5	m	2.44	4.4	5.4	0.732394	186.905	187.905	2.27394	72.2	73.2	1.86451	498.745	499.745	2.69875	28	29	1.4624	14	15	1.17609	0	1	0	59	3	4	0.60206	5	6	0.778151	9	10	1	5	6	0.778151	29.7
20262	High	S5	m	1.83	77.3	78.3	1.89376	850.68	851.68	2.93028	103.033	104.033	2.01717	1715.35	1716.35	3.23461	30	31	1.49136	2	3	0.477121	0	1	0	32	5	6	0.778151	5	6	0.778151	46	47	1.6721	1	2	0.30103	23.2
20263	High	S5	m	3.5	0	1	0	299.605	300.605	2.478	160.367	161.367	2.20781	759.43	760.43	2.88106	22	23	1.36173	0	1	0	0	1	0	81	13	14	1.14613	33	34	1.53148	17	18	1.25527	10	11	1.04139	21.5
20264	High	S5	f	3.11	99.1	100.1	2.00043	244.105	245.105	2.38935	101.7	102.7	2.01157	463.605	464.605	2.66708	29	30	1.47712	7	8	0.90309	0	1	0	600	3	4	0.60206	3	4	0.60206	23	24	1.38021	7	8	0.90309	21.4
20265	High	S5	m	3.89	217.6	218.6	2.33965	466.45	467.45	2.66974	58.7667	59.7667	1.77646	547.03	548.03	2.7388	30	31	1.49136	10	11	1.04139	0	1	0	600	8	9	0.954243	15	16	1.20412	24	25	1.39794	5	6	0.778151	23.9
20266	High	S5	f	3.67	109.6	110.6	2.04376	715.845	716.845	2.85543	83.5667	84.5667	1.9272	879.43	880.43	2.94469	23	24	1.38021	1	2	0.30103	0	1	0	150	0	1	0	0	1	0	16	17	1.23045	0	1	0	22.2
20270	Unselected	S5	m	1.56	0	1	0	165.57	166.57	2.2216	0.4	1.4	0.146128	272.665	273.665	2.43722	29	30	1.47712	0	1	0	0	1	0	529	2	3	0.477121	4	5	0.69897	40	41	1.61278	10	11	1.04139	27.8
20271	Unselected	S5	m	3.44	0	1	0	92.19	93.19	1.96937	91.3	92.3	1.9652	429.87	430.87	2.63435	25	26	1.41497	0	1	0	0	1	0	139	3	4	0.60206	3	4	0.60206	97	98	1.99123	4	5	0.69897	27.1
20272	Unselected	S5	f	3.22	167.5	168.5	2.2266	1376.76	1377.76	3.13917	94.3667	95.3667	1.9794	1981.73	1982.73	3.29726	26	27	1.43136	19	20	1.30103	0	1	0	231	0	1	0	0	1	0	0	1	0	2	3	0.477121	25.2
20273	Unselected	S5			0	1	0	220.005	221.005	2.3444	0	1	0	57.145	58.145	1.76451																							30.1
20274	Unselected	S5	m	3.67	220.3	221.3	2.34498	907.565	908.565	2.95836	150.1	151.1	2.17926	3478.36	3479.36	3.5415	26	27	1.43136	5	6	0.778151	0	1	0	270	4	5	0.69897	11	12	1.07918	29	30	1.47712	13	14	1.14613	26.5
20275	Unselected	S5			0	1	0	214.58	215.58	2.33361	101.8	102.8	2.01199	1110.02	1111.02	3.04572																							33
20276	Unselected	S5	m	2.11	82.4	83.4	1.92117	740.88	741.88	2.87033	73.7333	74.7333	1.87351	619.74	620.74	2.79291	22	23	1.36173	15	16	1.20412	2	3	0.477121	219	1	2	0.30103	1	2	0.30103	63	64	1.80618	1	2	0.30103	27.2
20277	Unselected	S5	m	3.17	0	1	0	106	107	2.02938	130.233	131.233	2.11804	1754.03	1755.03	3.24428	22	23	1.36173	18	19	1.27875	0	1	0	67	13	14	1.14613	26	27	1.43136	4	5	0.69897	6	7	0.845098	29.4
20278	High	S5	f	3.28	19.7	20.7	1.31597	504.365	505.365	2.70361	154.233	155.233	2.19098	849.545	850.545	2.9297	22	23	1.36173	23	24	1.38021	0	1	0	600	4	5	0.69897	8	9	0.954243	0	1	0	4	5	0.69897	25.4
20279	High	S5	m	2.66	93.9	94.9	1.97727	374.975	375.975	2.57516	99.9	100.9	2.00389	785.095	786.095	2.89548	12	13	1.11394	23	24	1.38021	0	1	0	76	3	4	0.60206	4	5	0.69897	136	137	2.13672	8	9	0.954243	24.4
20280	High	S5	m	3.67	105.1	106.1	2.02572	1241.65	1242.65	3.09435	79.9	80.9	1.90795	352.435	353.435	2.54831	28	29	1.4624	11	12	1.07918	0	1	0	250	1	2	0.30103	4	5	0.69897	26	27	1.43136	5	6	0.778151	25.1
20281	Unselected	S5	f	2.78	110.2	111.2	2.0461	885.03	886.03	2.94745	71.8	72.8	1.86213	2196.37	2197.37	3.3419	30	31	1.49136	5	6	0.778151	0	1	0	86	1	2	0.30103	2	3	0.477121	1	2	0.30103	3	4	0.60206	24.5
20282	High	S5	m	3.32	73.9	74.9	1.87448	398.27	399.27	2.60127	57.5	58.5	1.76716	297.27	298.27	2.47461	21	22	1.34242	1	2	0.30103	0	1	0	189	2	3	0.477121	2	3	0.477121	10	11	1.04139	1	2	0.30103	24.3
20283	Unselected	S5	f	4.17	32	33	1.51851	772.08	773.08	2.88822	58.2	59.2	1.77232	658.365	659.365	2.81913	30	31	1.49136	10	11	1.04139	0	1	0	240	1	2	0.30103	6	7	0.845098	4	5	0.69897	0	1	0	28.9
20284	High	S5	m	3.28	27.3	28.3	1.45179	436.015	437.015	2.6405	77	78	1.89209	833.535	834.535	2.92144	30	31	1.49136	3	4	0.60206	0	1	0	303	1	2	0.30103	2	3	0.477121	18	19	1.27875	8	9	0.954243	26.6
20286	High	S5	f	2.72	148.1	149.1	2.17348	1008.58	1009.58	3.00414	37.8	38.8	1.58883	456.93	457.93	2.6608	26	27	1.43136	14	15	1.17609	0	1	0	529	7	8	0.90309	12	13	1.11394	28	29	1.4624	7	8	0.90309	24.9
20287	High	S5	f	3.22							47.6	48.6	1.68664	520.225	521.225	2.71703	22	23	1.36173	10	11	1.04139	0	1	0	287	13	14	1.14613	58	59	1.77085	19	20	1.30103	0	1	0	23.9
